# Supplementary material for: Edible Bird’s Nest (EBN) Ameliorates the Effects of Indomethacin (IMC)-Induced Embryo Implantation Dysfunction in Rats
Source: Biology (Basel). 2025 Feb 4;14(2):159. doi: 10.3390/biology14020159 (PMC11851620; doi:10.3390/biology14020159)
Supplement: Supplementary file 1 [file biology-14-00159-s001.zip]

Archive with 1 entries (1 files):
- biology-3287002-supplementary.pdf
